# Supplementary material for: Landscape of somatic mutations in breast cancer: new opportunities for targeted therapies in Saudi Arabian patients
Source: Oncotarget. 2021 Mar 30;12(7):686–97. doi: 10.18632/oncotarget.27909 (PMC8021026; doi:10.18632/oncotarget.27909)
Supplement: Supplementary file 2 [file oncotarget-12-686-s002.xlsx]

## Sheet: Sheet1
Supplementary Table 2: The associations of gene mutations with age, subtype and DCIS
Known Pathogenic Mutations							Novel Pathogenic Mutations					Non-Pathogenic Mutations
Chromosome	Gene	Exon	Base change	AA change	HMGD/rs	COSMIC ID	Chromosome	Gene	Exon	Base change	AA change	Chromosome	Gene	Exon	Base change	AA change	dbSNPrs
chr3	PIK3CA	10	c.1637A>G	p.Q546R		COSM446012COSM12459	chr17	BRIP1	15	c.2111T>A	p.L704X	chr3	ATR	30	c.5197-8A>T*
chr17	BRCA1	18	c.5062G>A	p.E1688K	CM984051/rs397509238		chr3	PIK3CA	17	c.2495G>A	p.R832Q	chr3	ATR	30	c.5197-8A>T*
chr13	BRCA2	11	c.3167_3171del	p.Q1056fs	CD044115/ rs80359373		chr17	BRCA1	16	c.5140G>A	p.A1714T	chr2	BARD1	5	c.1461_1462delinsCA*
chr3	PIK3CA	21	c.3140A>G*	p.H1047R	CM153086	COSM94986 COSM775	chr1	NTRK1	2	c.44C>T	p.P15L	chr11	ATM	24	c.3403-15->TA
				CIViC Actionability Score: 49			chr22	CHEK2	10	c.1126G>A	p.G376R	chr3	ATR	30	c.5197-8A>T*
chr17	RAD51C	3	c.431T>C	p.I144T	CM123222		chr4	PALLD	5	c.1288C>T	p.R430X	chr2	BARD1	5	c.1461_1462delinsCA*		rs386654966
chr13	BRCA1	10	c.1648A>C	p.N550H	CM025218		chr3	PIK3CA	20	c.2837G>A	p.G946D
chr3	BRCA1	7	c.536A>G	p.Y179C	CM030786		chr3	PIK3CA	20	c.2837G>A	p.G946D	chr2	MSH2	1	c.211+9->GG*
chr17	PTEN	6	c.908G>A	p.R303Q	CM991081		chr14	MLH3	2	c.251T>A	p.L84X	chr16	PALB2	4	c.1684+18T>-*
chr3	PIK3CA	21	c.3140A>G	p.H1047R	CM153086	COSM94986COSM775	chr2	MSH2	16	c.2647A>T	p.I883F	chr17	NF1	15	c.1642-1G>A*
chr3	MLH1	11	c.977T>C	p.V326A	CM960968/ rs63751049		chr13	BRCA2	17	c.7963C>G	p.Q2655E	chr2	MSH2	16	c.2797A>G*	p.T933A
chr17	RAD51C	1	c.61C>G	p.P21A		COSM5028337	chr13	BRCA2	9	c.692G>A*	p.S231N	chr2	BARD1	5	c.1461_1462delinsCA*		rs386654966
chr3	PIK3CA	21	c.3140A>G	p.H1047R	CM153086	COSM94986 COSM775	chr12	POLE	46	c.6527C>A	p.S2176X	chr16	PALB2	4	c.1684+18T>-*
chr17	TP53	8	c.853G>A	p.E285K	CM123560		ch17	BRCA1	5	c.190G>A*	p.E64K	chr3	VHL	2	c.359G>A*	p.R120Q
chr17	TP53	8	c.799C>T	p.R267W	CM120851		chr1	NTRK1	15	c.2032G>T	p.G678X	chr5	RAD50	12	c.1967G>A*	p.R656Q
chr13	BRCA2	27	c.10151G>A	p.R3384Q		COSM256413COSM256414	chr13	BRCA2	3	c.74G>T*	p.G25V	chr5	RAD50	22	c.3442C>T*	p.R1148C
chr17	TP53	5	c.527G>C	p.C176S		COSM3773311COSM3773314COSM3773313COSM3773312COSM44645 COSM3773309COSM3773310	chr13	BRCA2	10	c.864_865insC*	p.P288fs*6	chr10	PRF1	2	c.394G>A*	p.G132R
chr16	TSC2	15	c.1513C>T	p.R505X	CM961386		chr17	TP53	11	c.1160+8A>G		chr11	WT1	7	c.1249C>T*	p.R417C
chr17	BRIP1	15	c.2111T>A	p.L704X		C0919267	chr17	BRCA1	15	c.5134A>C	p.T1712P	chr13	BRCA2	3	c.122C>T*	p.P41L
chr16	CDH1	6	c.760G>A	p.D254N	CM1511046		chr2	BARD1	4	c.390delA*	p.K130fs*28	chr13	BRCA2	27	c.9925G>A*	p.E3309K
chr12	HNF1A	4	c.955G>A	p.G319S	CM993622		chr2	MSH2	13	c.2107T>C	p.S703P	chr17	TP53	3	c.286G>A*	p.D96N
chr17	NF1	21	c.2446C>T	p.R816X	CM971040		chr13	BRCA2	3	c.71_72delinsAG*	G25Efs*4	chr17	RAD51D	6	c.461G>A*	p.R154H
chr17	BRCA1	9	3991C>T	p.Q1331X	CM126314		chr13	BRCA2	3	c.74G>T*	p.G25V	chr17	RAD51D	3	c.323G>A*	p.R108H
chr10	PRF1	2	c.355C>T	p.R119W	CM074979		chr2	MSH6	3	c.572T>C	p.L191P	chr17	BRCA1	11	c.4186C>T*	p.R1396X
chr13	BRCA2	7	c.517-1G>A		CS12246		chr3	PIK3CA	15	c.2257T>C	p.S753P	chr13	BRCA2	25	c.9457G>A*	p.G3153S
chr13	BRCA2	11	c.4827_4828del	p.T1609fs	CD070446		chr17	RAD51D	5	c.484A>G	p.T162A	chr1	CDC73	5	c.415C>T*	p.R139X
chr16	CDH1	13	c.2017C>T	p.Q673X		COSM5563880	chr7	PMS2	3	c.220G>A	p.G74R	chr16	CDH1	15	c.2257-6C>G*
chr16	CDH1	15	c.2359G>A	p.V787I	CM165601		chr3	MLH1	13	c.1636A>G	p.K546E	chr11	EXT2	13	c.2044C>T*	p.R682X
chr7	EGFR	21	c.2527G>A	p.V843I	CM082606		chr3	MLH1	9	c.868C>A	p.P290T	chr17	BRCA1	9	c.3446C>T*	p.T1149I
chr11	MEN1	4	c.758C>T	p.S253L	CM074352		chr7	PMS2	8	c.885_886insT	p.P296fs*3	chr17	RAD51C	8	c.992G>A*	p.S331N
chr3	MLH1	13	c.872G>A	p.G291D	CM036095		chr13	BRCA2	11	c.3384_3385insA*	p.T1128fs	chr16	CDH1	1	c.30_32del GCT>-*	p.10_11del	rs761309816
chr17	NF1	53	c.7846C>T	p.R2616X,	CM950853		chr13	BRCA2	11	c.4039_4040insA	p.V1347fs	chr4	KIT	18	c.2489G>A*	p.R830Q
chr3	PIK3CA	21	c.3140A>G	p.H1047R	CM153086		chr17	TP53	3	c.213_214insTCCGT	p.L72fs	chr2	MSH2	9	c.1387-8G>T*
chr9	PTCH1	20	c.3422C>T	p.A1141V	CM066198		chr13	BRCA2	11	c.2746_2747insA*	p.C916_V917del insX	chr16	TSC2	35	c.4609G>A*	p.G1537S
chr17	RAD51D	6	c.460C>T	p.R154C	CM130556		chr17	ELAC2	19	c.1768C>T	p.R590X	chr17	BRCA1	3	c.81-12C>-*
chr17	TP53	6	c.601C>T	p.R201C	CM137619		chr9	PTCH1	17	c.2833C>T	p.R945X	chr13	BRCA2	17	c.7806-16->C*
chr17	BRCA1	10	c.3756_3759del	p.L1252fs	CD941618							chr17	BRCA1	3	c.81-12->C*
chr13	BRCA2	3	c.122C>T	p.P41L	CM151860		chr2	MSH6	3	c.2857_2858insC*	p.E953fs	chr13	BRCA2	3	c.172G> A*	p.E58K
chr16	TSC2	14	c.1378G>A	p.A460T	CM093716		chr2	MSH6	3	c.2857_2858insC*	p.E953fs	chr13	BRCA2	11	c.6058G>A*	p.E2020K
chr17	TP53	6	c.586C>T	p.R196X	CM941329		chr17	TP53	6	c.681_682delinsCA*	p.D228N	chr3	MLH1	7	c.546-1G>T
chr3	BAP1	7	c.448C>T	p.R150C		COSM5025953						chr3	PIK3CA	20	c.2841_2842insATA*	p.Y947delinsYI
chr13	BRCA2	11	c.6101G>A	p.R2034H	CM074720	COSM696738COSM696739						chr14	MLH3	7	c.3694C>T*	p.R1232C
chr17	BRCA1	10	c.2884G>A	p.E962K		COSM3190056COSM3190057	*Representative variants were validated using Sanger sequencing.					chr10	PRF1	2	c.368G>A*	p.R123H
chr11	CBL	9	c.1259G>A	p.R420Q		COSM3407714	Homozygous variants are indicated.					chr17	RAD51D	3	c.211C>T*	p.Q71X
chr1	CDC73	10	c.911C>T	p.T304M		COSM5966915						chr3	MLH1	11	c.541G>A*	p.G181S
chr7	EGFR	21	c.2543C>T	p.P848L	CM068776	COSM22943						chr16	PALB2	4	c.1559+1G>A*
chr11	EXT2	5	c.896G>A	p.R299H		COSM1979239COSM5764693COSM1979240						chr17	BRIP1	11	c.1474-15G>A*
chr2	MSH2	7	c.1165C>T	p.R389X	CM993951	COSM330648						chr3	MLH1	11	c.541G>A*	p.G181S
chr17	NF1	8	c.731-1G>A		CS086353							chr16	PALB2	4	c.1559+1G>A*
chr22	NF2	4	c.393+2T>C		CS045485							chr10	RET		c.*15T>C*
chr3	PIK3CA	7	c.1235G>A	p.R412Q		COSM4115415COSM4115416						chr16	PALB2	4	c.1676A>G*	p.Q559R
chr7	PMS2	6	c.682G>A	p.G228S	C0027672							chr10	RET		c.*15T>C*
chr10	RET	15	c.2690G>A	p.R897Q	CM941245							chr2	MSH6	4	c.2532+14A>T*
chr17	TP53	7	c.778_779del	p.S260fs		COSM45768						chr17	BRCA1	11	c.4167T>C*	p.S1389S
chr18	SMAD4	9	c.1081C>T	p.R361C	CM981228							chr17	BRCA1	9	c.2170T>C*	p.L724L
chr16	CDH1	7	c.871G>A	p.D291N		COSM274463						chr17	BRCA1	9	c.1941C>T*	p.S647S
chr2	MSH2	7	c.1165C>T	p.R389X	CM993951							chr3	PIK3CA	6	c.1060-17C>A*
chr5	APC	10	c.847C>T	p.R283X	CM920030							chr12	POLE	13	c.1288G>A*	p.A430T
chr10	BMPR1A	5	233C>T	p.T78I	CM041677							chr2	BARD1	5	c.1461_1462delinsCA*		rs386654966
chr13	BRCA2	12	c.6853A>G	p.I2285V	CM1110951							chr5	PDGFRB	10	c.1368G>T*	p.R456S
chr9	TSC1	15	c.1525C>T	p.R509X	C0041341							chr14	DICER1	22	c.4649C>T*	p.T1550I
chr13	BRCA2	12	c.6853A>G	p.I2285V	CM1110951							chr11	ATM	62	c.8923G>A*	p.E2975K
chr13	RB1	23	c.2359C>T	p.R787X	CM900196							chr3	PIK3CA	5	c.814-20G>T*
chr9	TSC1	15	c.1525C>T	p.R509X	C0041341							chr17	BRCA1	23	c.5530+15T>G*
chr17	RAD51D	3	c.211C>T	p.Q71X	RCV000132135/ rs587782695							chr13	BRCA2	11	c.5414A>G*	p.N1805S	rs80358765
chr11	AIP	5	c.682C>A	p.Q228K	CM157185							chr13	BRCA2	6	c.476-19C>T*
chr16	PALB2	4	c.1676A>G	p.Q559R	CM1312156							chr2	BARD1	5	c.1461_1462delinsCA*		rs386654966
chr3	PIK3CA	6	c.1060-17C>A		CN169374							chr16	PALB2	4	c.1684+18T>-*
chr7	PMS2	11	c.1621A>G	p.K541E	BM1497492							chr2	MSH6	5	c.3256+91T>A*
chr3	PIK3CA	6	c.1060-17C>A			CN169374						chr3	ATR	30	c.5208T>C*	p .Y1736Y
chr7	PMS2	11	c.1621A>G	p.K541E	BM1497492							chr3	PIK3CA	14	c.2016-19T>A*
chr10	PRF1	2	c.11G>A	p.R4H	CM150715							chr7	PMS2	11	c.1620_1621insG	p.K541fs
chr17	BRCA1		c.*421G>T		CR095669							chr2	BARD1	5	c.1461_1462delinsCA		rs386654966
chr17	BRCA1	16	c.5019G>A	p.M1673I	CM014325							chr2	BARD1	5	c.1461_1462delinsCA		rs386654966
chr17	BRCA1	16	c.4900A>G	p.S1634G	CM1210129							chr2	BARD1	5	c.1461_1462delinsCA		rs386654966
chr17	BRCA1	10	c.3548A>G	p.K1183R	CM058359							chr17	NF1	15	c.1758A>T*	p.K586N
chr17	BRCA1	10	c.3113A>G	p.E1038G	CM032861							chr13	BRCA2	17	c.7806-16->C*
chr13	BRCA2	14	c.7397T>C	p.V2466A	CM960194							chr5	RAD50	16	c.2651G>A*	p.R884H	rs558302979
chr3	MLH1	8	c.655A>G	p.I219V	CM970958							chr13	BRCA2	11	c.2450A>G*	p.K817R
chr3	PIK3CA	21	c.3140A>G	p.H1047R	CM153086	COSM94986 COSM775						chr17	PPM1D	1	c.218G>C*	p.R73P
chr7	PMS2	11	c.1621A>G	p.K541E	BM1497492							chr17	BRCA1	14	c.4754T>G*	p.V1585G
chr17	TP53	6	c.639A>G	p.R213R**		COSM1741222COSM1741223COSM1741225COSM1741221COSM249885COSM1741224COSM3755916						chr7	PMS2	7	c.736C>T*	p.P246S
chr2	MSH2	13	c.2006-6T>C		CS951474							chr3	PIK3CA	14	c.2016-19T>A*
chr17	MYH8	26	c.3270C>T	p.I1090I**		COSM3765970						chr5	RAD50	13	c.2167G>A*	p.E723K
chr7	PMS2	11	c.1621A>G	p.K541E	BM1497492							chr3	MLH1	5	c.386G>A*	p.S129N
chr17	TP53	5	c.524G>A	p.R175H	CM951224							chr7	PMS2	6	c.631C>T*	p.R211X
chr3	PIK3CA	21	c.3140A>G	p.H1047R	CM153086	COSM94986 COSM775						chr17	PPM1D	1	c.218G>C*	p.R73P
chr13	BRCA2	11	c.2806_2809del	p.K936fs	CD951625							chr17	BRIP1	4	c.308G>A*	p.G103E
chr5	RAD50	19	c.3036+5G>A		CS1410420							chr13	BRCA2	3	c.68-16->GT*
chr17	BRCA1	10	c.1648A>C	p.N550H	CM025218							chr2	MSH6	2	c.557G>A*	p.R186K	rs562487553
chr3	PIK3CA	21	c.3140A>G	p.H1047R	CM153086	COSM94986 COSM775						chr17	PPM1D	1	c.218G>C*	p.R73P
chr3	PIK3CA	21	c.3109G>A	p.E1037K		COSM30627 COSM446026						chr17	BRCA1	14	c.4754T>G*	p.V1585G
chr3	PIK3CA	21	c.3109G>A	p.E1037K		COSM30627 COSM446026						chr13	BRCA2	17	c.7806-16->C*
chr3	PIK3CA	21	c.3109G>A	p.E1037K		COSM30627 COSM446026						chr2	MSH6	2	c.1335_1336insC*	p.D445fs
chr3	PIK3CA	21	c.3140A>G	p.H1047R	CM153086	COSM94986 COSM775						chr5	RAD50	13	c.2167G>A*	p.E723K
chr3	PIK3CA	21	c.3132T>A	p.N1044K		COSM12592 COSM479741
chr17	TP53	6	c.605G>A	p.R202H		COSM5575587 COSM5575584COSM43594 COSM5575585COSM5575586COSM5575588COSM5575589						· Variants either have an dbSNP rs number or are not considered pathogenic as determined by 2 of the following softwares, Polyphen, SIFT, MutationTaster.
chr17	BRCA1	10	c.995G>A	p.R332Q	CM1411268							· Representative variants were validated (indicted by *).
chr3	PIK3CA	21	c.3132T>A	p.N1044K		COSM12592 COSM479741						· All variants are heterozygous unless indicated otherwise.
chr3	PIK3CA	21	c.3129G>A	p.M1043I		COSM29313 COSM446027
chr17	TP53	7	c.733G>A	p.G245S	CM920674	COSM3356965COSM1640833COSM121037COSM121035COSM121036COSM6932
chr5	PDGFRB	22	c.3034G>A	p.V1012M		COSM1435153
chr5	RAD50	19	c.3036+5G>A		CS1410420
chr2	MSH2	3	c.499G>C	p.D167H	CM960986
				as per OncoKB
chr3	PIK3CA	21	c.3140A>T	p.H1047L		COSM776 COSM94987
chr3	PIK3CA	21	exon21:c.3193C>T	p.H1065Y		COSM6144
chr17	BRCA1	10	c.1648A>C	p.N550H	CM025218
chr3	PIK3CA	10	c.1633G>A	p.E545K	CM126692
				*CIViC Actionability Score: 34,as per OncoKB
chr5	APC	17	c.3920T>A	p.I1307K	CM970090
chr22	SMARCB1	2	c.119G>A	p.R40Q		COSM3740370COSM3740371
chr2	MSH6	4	c.742C>T	p.R248X	CM992183
chr17	NF1	5	c.556G>T	p.D186Y	CM096915
chr11	ATM	8	c.1009C>T	p.R337C	CM0910483
chr22	CHEK2	4	c.542G>A	p.R181H	CM030420
chr2	MSH2	16	c.2786G>A	p.R929Q,	COSM1021253
chr3	PIK3CA	21	c.3140A>G	p.H1047R	CM153086
chr3	PIK3CA	2	c.112C>T	p.R38C		COSM1041448COSM744
chr17	TP53	6	c.658T>C	p.Y220H		COSM3732688COSM3732687COSM1172479COSM1172477COSM44637 COSM1172478COSM1172476
chr3	PIK3CA	10	c.1633G>A	p.E545K	CM126692	COSM763,COSM125370
				*CIViC Actionability Score:34
chr10	PTEN	5	c.445C>T	p.Q149X	CM110149
chr17	NF1	12	c.1318C>T	p.R440X	CM950845	COSM977403COSM133142
chr2	BARD1	5	c.622G>A	p.A208T	C0027672/ rs554708247
chr16	CDH1	3	c.387+5G>A		CS1511048	C0027672
chr17	TP53	6	c.652_654del	p.218_218del		COSM2744714COSM2744711COSM6496 COSM4336258COSM2744713COSM2744712COSM2744710
· * Representative variants of low quality and high quality that were selected for validation via Sanger sequencing.
· **Non-synonymous /silent variants, they are included here because they have a COSMIC ID.
· Pathogenicity was assessed using 3 different softwares and CADD score.
· Changes identified in heterozygous state unless indicated otherwise.
